# Supplementary material for: Scalable Synthesis of Pt Nanoflowers on Solution‐Processed MoS2 Thin Film for Efficient Hydrogen Evolution Reaction
Source: Small Sci. 2022 Aug 2;2(9):2200043. doi: 10.1002/smsc.202200043 (PMC11936019; doi:10.1002/smsc.202200043)
Supplement: Supplementary file 1 — Supplementary Material [file SMSC-2-2200043-s001.zip]

Archive with 3 entries (3 files):
- smsc202200043-sup-0001-SuppData-S1.docx
- Supporting Video 1.mp4
- Supporting Video 2.mp4
